# Supplementary material for: Acute Changes in Liver and Spleen Stiffness Following Endoscopic Variceal Ligation in Advanced Liver Disease—A Pilot Study
Source: J Clin Med. 2026 Jan 20;15(2):816. doi: 10.3390/jcm15020816 (PMC12841821; doi:10.3390/jcm15020816)
Supplement: Supplementary file 1 [file jcm-15-00816-s001.zip]

Archive with 1 entries (1 files):
- jcm-4078195-supplementary.pptx
